# Supplementary material for: Focal adhesions are controlled by microtubules through local contractility regulation
Source: EMBO J. 2024 May 20;43(13):9. doi: 10.1038/s44318-024-00114-4 (PMC11217342; doi:10.1038/s44318-024-00114-4)
Supplement: Supplementary file 8 — Movie EV7 [file 44318_2024_114_MOESM8_ESM.zip]

Archive with 4 entries (4 files):
- EV7.avi
- __MACOSX/._EV7.avi
- Legend movie EV7.docx
- __MACOSX/._Legend movie EV7.docx
