# Supplementary material for: Focal adhesions are controlled by microtubules through local contractility regulation
Source: EMBO J. 2024 May 20;43(13):9. doi: 10.1038/s44318-024-00114-4 (PMC11217342; doi:10.1038/s44318-024-00114-4)
Supplement: Supplementary file 10 — Movie EV9 [file 44318_2024_114_MOESM10_ESM.zip]

Archive with 3 entries (3 files):
- EV9.avi
- Legend movie EV9.docx
- __MACOSX/._Legend movie EV9.docx
